# Supplementary material for: When Saying “Yes” Hurts: The Relationship Between Compliance and Psychological Distress Across Cultural Values in China
Source: Behav Sci (Basel). 2026 Jul 14;16(7):1187. doi: 10.3390/bs16071187 (PMC13405851; doi:10.3390/bs16071187)
Supplement: Supplementary file 1 [file behavsci-16-01187-s001.zip]

Archive with 1 entries (1 files):
- behavsci-4365171-supplementary.pdf
